# Supplementary material for: Integrated omics approach to unveil antifungal bacterial polyynes as acetyl-CoA acetyltransferase inhibitors
Source: Commun Biol. 2022 May 12;5:454. doi: 10.1038/s42003-022-03409-6 (PMC9098870; doi:10.1038/s42003-022-03409-6)
Supplement: Supplementary file 4 — Supplementary Data 1 [file 42003_2022_3409_MOESM4_ESM.zip]

Archive with 2 entries (2 files):
- Supplementary Data 1_Transcriptome analysis for different culture medium.xlsx
- CommunBiol_YMA4_MS_R2_211124.pdf
