# Supplementary material for: Integrated omics approach to unveil antifungal bacterial polyynes as acetyl-CoA acetyltransferase inhibitors
Source: Commun Biol. 2022 May 12;5:454. doi: 10.1038/s42003-022-03409-6 (PMC9098870; doi:10.1038/s42003-022-03409-6)
Supplement: Supplementary file 6 — Supplementary Data 3 [file 42003_2022_3409_MOESM6_ESM.zip]

Archive with 1 entries (1 files):
- Supplementary Data 3_Bottom up proteome result for polyyne-modification protein.xlsx
